# Supplementary material for: A 3D geometric morphometric analysis of the bovid distal humerus, with special reference to Rusingoryx atopocranion (Pleistocene, Eastern Africa)
Source: J Anat. 2024 May 11;245(3):451–66. doi: 10.1111/joa.14062 (PMC11306763; doi:10.1111/joa.14062)
Supplement: Supplementary file 1 — Supplementary Material 1: [file JOA-245-451-s002.xlsx]

## Sheet: Sheet1
Tribe	Genus	Species	Specimen accession number	Museum collection source	Scan source	Scan technique	Previous work using scan	Habitat preference category	Mean body mass	Body mass category
Alcelaphini	Alceplaphus	buselaphus	ZMB-71862	Berlin museum für naturkunde (ZMB)	Cyril Etienne	*Surface scan/photogrammetry	Etienne et al. 2021	WBG	169	90-180kg
Alcelaphini	Alceplaphus	buselaphus	MNHN-ZM-1899-238	Muséum national d'Histoire naturelle (MNHN)	Cyril Etienne	*Surface scan/photogrammetry	Etienne et al. 2021	WBG	169	90-180kg
Alcelaphini	Connochaetes	gnou	MNHN-ZM-1976-344	Muséum national d'Histoire naturelle (MNHN)	Cyril Etienne	*Surface scan/photogrammetry	Etienne et al. 2021	GT	145	90-180kg
Alcelaphini	Connochaetes	gnou	MNHN-ZM-2013-26	Muséum national d'Histoire naturelle (MNHN)	Cyril Etienne	*Surface scan/photogrammetry	Etienne et al. 2021	GT	145	90-180kg
Alcelaphini	Connochaetes	taurinus	NMNH 161976	Muséum national d'Histoire naturelle (MNHN)	Cyril Etienne	*Surface scan/photogrammetry	Etienne et al. 2021	GT	215	180-360kg
Alcelaphini	Connochaetes	gnou	KNM 1850.11.22.70.645	National Museums of Kenya (NMK)	Fire Kovarovic	Surface scan (NextEngine 3D scanner)	none	GT	145	90-180kg
Alcelaphini	Connochaetes	taurinus	KNM 1936.3.30.15	National Museums of Kenya (NMK)	Fire Kovarovic	Surface scan (NextEngine 3D scanner)	none	GT	215	180-360kg
Alcelaphini	Connochaetes	taurinus	NMNH 163012	Smithsonian National Museum of Natural History (NMNH)	Andrew Barr	Surface scan (Einscan 3D desktop scanner)		GT	215	180-360kg
Alcelaphini	Damaliscus	pygargus	ZMB-70722	Berlin museum für naturkunde (ZMB)	Cyril Etienne	*Surface scan/photogrammetry	Etienne et al. 2021	GT	71	45-90kg
Alcelaphini	Damaliscus	pygargus	ZMB-7165	Berlin museum für naturkunde (ZMB)	Cyril Etienne	*Surface scan/photogrammetry	Etienne et al. 2021	GT	71	45-90kg
Alcelaphini	Damaliscus	lunatus	NMNH 163170	Smithsonian National Museum of Natural History (NMNH)	Andrew Barr	Surface scan (Einscan 3D desktop scanner)		GT	117.5	90-180kg
Alcelaphini	Damaliscus	lunatus	NMNH 163172	Smithsonian National Museum of Natural History (NMNH)	Andrew Barr	Surface scan (Einscan 3D desktop scanner)		GT	117.5	90-180kg
Antilopini	Antidorcas	marsupialis	MNHN-ZM-1971-89	Muséum national d'Histoire naturelle (MNHN)	Cyril Etienne	*Surface scan/photogrammetry	Etienne et al. 2021	WBG	29	10-45kg
Antilopini	Antidorcas	marsupialis	MNHN-ZM-1993-1670	Muséum national d'Histoire naturelle (MNHN)	Cyril Etienne	*Surface scan/photogrammetry	Etienne et al. 2021	WBG	29	10-45kg
Antilopini	Antilope	cervicapra	MNHN-ZM-1901-174	Muséum national d'Histoire naturelle (MNHN)	Cyril Etienne	*Surface scan/photogrammetry	Etienne et al. 2021	WBG	37.5	10-45kg
Antilopini	Antilope	cervicapra	MNHN-ZM-1992-618	Muséum national d'Histoire naturelle (MNHN)	Cyril Etienne	*Surface scan/photogrammetry	Etienne et al. 2021	WBG	37.5	10-45kg
Antilopini	Eudorcas	rufifrons	NMNH 252685	Smithsonian National Museum of Natural History (NMNH)	Andrew Barr	Surface scan (Einscan 3D desktop scanner)		WBG	25	10-45kg
Antilopini	Eudorcas	thomsonii	NMNH 163048	Smithsonian National Museum of Natural History (NMNH)	Andrew Barr	Surface scan (Einscan 3D desktop scanner)		WBG	19	10-45kg
Antilopini	Eudorcas	thomsonii	NMNH 162007	Smithsonian National Museum of Natural History (NMNH)	Andrew Barr	Surface scan (Einscan 3D desktop scanner)		WBG	19	10-45kg
Antilopini	Eudorcas	thomsonii	NMNH 163055	Smithsonian National Museum of Natural History (NMNH)	Andrew Barr	Surface scan (Einscan 3D desktop scanner)		WBG	19	10-45kg
Antilopini	Gazella	dorcas	NMNH 329355	Smithsonian National Museum of Natural History (NMNH)	Andrew Barr	Surface scan (Einscan 3D desktop scanner)		GT	19	10-45kg
Antilopini	Gazella	dorcas	NMNH 328577	Smithsonian National Museum of Natural History (NMNH)	Andrew Barr	Surface scan (Einscan 3D desktop scanner)		GT	19	10-45kg
Antilopini	Gazella	dorcas	NMNH 328578	Smithsonian National Museum of Natural History (NMNH)	Andrew Barr	Surface scan (Einscan 3D desktop scanner)		GT	19	10-45kg
Antilopini	Litocranius	walleri	NMNH 163033	Smithsonian National Museum of Natural History (NMNH)	Andrew Barr	Surface scan (Einscan 3D desktop scanner)		LWB	40	10-45kg
Antilopini	Litocranius	walleri	NMNH 163034	Smithsonian National Museum of Natural History (NMNH)	Andrew Barr	Surface scan (Einscan 3D desktop scanner)		LWB	40	10-45kg
Antilopini	Litocranius	walleri	NMNH 164035	Smithsonian National Museum of Natural History (NMNH)	Andrew Barr	Surface scan (Einscan 3D desktop scanner)		LWB	40	10-45kg
Antilopini	Nanger	dama	ZMB-68971	Berlin museum für naturkunde (ZMB)	Cyril Etienne	*Surface scan/photogrammetry	Etienne et al. 2021	WBG	57.5	45-90kg
Antilopini	Nanger	dama	ZMB-83430	Berlin museum für naturkunde (ZMB)	Cyril Etienne	*Surface scan/photogrammetry	Etienne et al. 2021	WBG	57.5	45-90kg
Antilopini	Nanger	granti	NMNH 163070	Muséum national d'Histoire naturelle (MNHN)	Cyril Etienne	*Surface scan/photogrammetry	Etienne et al. 2021	WBG	59.75	45-90kg
Antilopini	Nanger	granti	NMNH 163080	Smithsonian National Museum of Natural History (NMNH)	Andrew Barr	Surface scan (Einscan 3D desktop scanner)		WBG	59.75	45-90kg
Antilopini	Nanger	granti	NMNH 163083	Smithsonian National Museum of Natural History (NMNH)	Andrew Barr	Surface scan (Einscan 3D desktop scanner)		WBG	59.75	45-90kg
Antilopini	Saiga	tatarica	MNHN-ZM-1959-177	Muséum national d'Histoire naturelle (MNHN)	Cyril Etienne	*Surface scan/photogrammetry	Etienne et al. 2021	GT	36	10-45kg
Antilopini	Saiga	tatarica	MNHN-ZM-1964-313	Muséum national d'Histoire naturelle (MNHN)	Cyril Etienne	*Surface scan/photogrammetry	Etienne et al. 2021	GT	36	10-45kg
Boselaphini	Boselaphus	tragocamelus	MNHN-ZM-1864-103	Muséum national d'Histoire naturelle (MNHN)	Cyril Etienne	*Surface scan/photogrammetry	Etienne et al. 2021	WBG	205	180-360kg
Boselaphini	Boselaphus	tragocamelus	MNHN-ZM-1907-146	Muséum national d'Histoire naturelle (MNHN)	Cyril Etienne	*Surface scan/photogrammetry	Etienne et al. 2021	WBG	205	180-360kg
Boselaphini	Tetracerus	quadricornis	MNHN-ZM-1988-223	Muséum national d'Histoire naturelle (MNHN)	Cyril Etienne	*Surface scan/photogrammetry	Etienne et al. 2021	F	20	10-45kg
Boselaphini	Tetracerus	quadricornis	MNHN-ZM-1993-4627	Muséum national d'Histoire naturelle (MNHN)	Cyril Etienne	*Surface scan/photogrammetry	Etienne et al. 2021	F	20	10-45kg
Bovini	Bison	bison	MNHN-ZM-1885-339	Muséum national d'Histoire naturelle (MNHN)	Cyril Etienne	*Surface scan/photogrammetry	Etienne et al. 2021	GT	679	>575kg
Bovini	Bison	bison	MNHN-ZM-1902-316	Muséum national d'Histoire naturelle (MNHN)	Cyril Etienne	*Surface scan/photogrammetry	Etienne et al. 2021	GT	679	>575kg
Bovini	Bos	grunniens	MNHN-ZM-1886-300	Muséum national d'Histoire naturelle (MNHN)	Cyril Etienne	*Surface scan/photogrammetry	Etienne et al. 2021	F	395	360-575kg
Bovini	Bos	grunniens	MNHN-ZM-2008-107	Muséum national d'Histoire naturelle (MNHN)	Cyril Etienne	*Surface scan/photogrammetry	Etienne et al. 2021	F	395	360-575kg
Bovini	Bos	javanicus	MNHN-ZM-1994-101	Muséum national d'Histoire naturelle (MNHN)	Cyril Etienne	*Surface scan/photogrammetry	Etienne et al. 2021	F	600	>575kg
Bovini	Bos	javanicus	MNHN-ZM-1967-1689	Muséum national d'Histoire naturelle (MNHN)	Cyril Etienne	*Surface scan/photogrammetry	Etienne et al. 2021	F	600	>575kg
Bovini	Bubalus	bubalis	MNHN-ZM-1857-19	Muséum national d'Histoire naturelle (MNHN)	Cyril Etienne	*Surface scan/photogrammetry	Etienne et al. 2021	F	700	>575kg
Bovini	Bubalus	bubalis	MNHN-ZM-1863-65	Muséum national d'Histoire naturelle (MNHN)	Cyril Etienne	*Surface scan/photogrammetry	Etienne et al. 2021	F	700	>575kg
Bovini	Bubalus	depressicornis	MNHN-ZM-2009-421	Muséum national d'Histoire naturelle (MNHN)	Cyril Etienne	*Surface scan/photogrammetry	Etienne et al. 2021	F	225	180-360kg
Bovini	Bubalus	depressicornis	MNHN-ZM-SSN	Muséum national d'Histoire naturelle (MNHN)	Cyril Etienne	*Surface scan/photogrammetry	Etienne et al. 2021	F	225	180-360kg
Bovini	Syncerus	caffer	NMNH 161945	Smithsonian National Museum of Natural History (NMNH)	Andrew Barr	Surface scan (Einscan 3D desktop scanner)		LWB	625	>575kg
Bovini	Syncerus	caffer	NMNH 163336	Smithsonian National Museum of Natural History (NMNH)	Andrew Barr	Surface scan (Einscan 3D desktop scanner)		LWB	625	>575kg
Bovini	Syncerus	caffer	NMNH 164768	Smithsonian National Museum of Natural History (NMNH)	Andrew Barr	Surface scan (Einscan 3D desktop scanner)		LWB	625	>575kg
Caprini	Ammotragus	lervia	MNHN-ZM-1896-439	Muséum national d'Histoire naturelle (MNHN)	Cyril Etienne	*Surface scan/photogrammetry	Etienne et al. 2021	M	87.5	45-90kg
Caprini	Ammotragus	lervia	MNHN-ZM-2010-643	Muséum national d'Histoire naturelle (MNHN)	Cyril Etienne	*Surface scan/photogrammetry	Etienne et al. 2021	M	87.5	45-90kg
Caprini	Capricornis	milneedwardsii	MNHN-ZM-1874-283	Muséum national d'Histoire naturelle (MNHN)	Cyril Etienne	*Surface scan/photogrammetry	Etienne et al. 2021	M	112.5	90-180kg
Caprini	Hemitragus	jemlahicus	MNHN-ZM-1971-68	Muséum national d'Histoire naturelle (MNHN)	Cyril Etienne	*Surface scan/photogrammetry	Etienne et al. 2021	M	85	45-90kg
Caprini	Hemitragus	jemlahicus	MNHN-ZM-1972-133	Muséum national d'Histoire naturelle (MNHN)	Cyril Etienne	*Surface scan/photogrammetry	Etienne et al. 2021	M	85	45-90kg
Caprini	Naemorhedus	goral	MNHN-ZM-1963-320	Muséum national d'Histoire naturelle (MNHN)	Cyril Etienne	*Surface scan/photogrammetry	Etienne et al. 2021	M	38.5	10-45kg
Caprini	Oreamnos	americanus	ZMB-67805	Berlin museum für naturkunde (ZMB)	Cyril Etienne	*Surface scan/photogrammetry	Etienne et al. 2021	M	95	90-180kg
Caprini	Oreamnos	americanus	MNHN-ZM-2009-253	Muséum national d'Histoire naturelle (MNHN)	Cyril Etienne	*Surface scan/photogrammetry	Etienne et al. 2021	M	95	90-180kg
Caprini	Pseudois	nayaur	MNHN-ZM-1972-92	Muséum national d'Histoire naturelle (MNHN)	Cyril Etienne	*Surface scan/photogrammetry	Etienne et al. 2021	M	53.5	45-90kg
Caprini	Pseudois	nayaur	MNHN-ZM-1966-136	Muséum national d'Histoire naturelle (MNHN)	Cyril Etienne	*Surface scan/photogrammetry	Etienne et al. 2021	M	53.5	45-90kg
Caprini	Rupicapra	rupicapra	MNHN-ZM-1995-183	Muséum national d'Histoire naturelle (MNHN)	Cyril Etienne	*Surface scan/photogrammetry	Etienne et al. 2021	M	38	10-45kg
Caprini	Rupicapra	rupicapra	MNHN-ZM-1923-2326	Muséum national d'Histoire naturelle (MNHN)	Cyril Etienne	*Surface scan/photogrammetry	Etienne et al. 2021	M	38	10-45kg
Cephalophini	Cephalophus	monticola	AMNH M-52725	American Museum of Natural History (AMNH)	Frances Forrest	Surface scan (Einscan 3D desktop scanner)		F	6.25	1-10kg
Cephalophini	Cephalophus	monticola	AMNH M-52726	American Museum of Natural History (AMNH)	Frances Forrest	Surface scan (Einscan 3D desktop scanner)		F	6.25	1-10kg
Cephalophini	Cephalophus	monticola	AMNH M-52753	American Museum of Natural History (AMNH)	Frances Forrest	Surface scan (Einscan 3D desktop scanner)		F	6.25	1-10kg
Cephalophini	Cephalophus	silvicultor	MNHN-ZM-1981-1023	Muséum national d'Histoire naturelle (MNHN)	Cyril Etienne	*Surface scan/photogrammetry	Etienne et al. 2021	F	6.25	45-90kg
Cephalophini	Sylvicapra	grimmia	AMNH M-187810	American Museum of Natural History (AMNH)	Frances Forrest	Surface scan (Einscan 3D desktop scanner)		LWB	18	10-45kg
Cephalophini	Sylvicapra	grimmia	AMNH M-80563	American Museum of Natural History (AMNH)	Frances Forrest	Surface scan (Einscan 3D desktop scanner)		LWB	18	10-45kg
Hippotragini	Addax	nasomasculatus	MNHN-ZM-1970-277	Muséum national d'Histoire naturelle (MNHN)	Cyril Etienne	*Surface scan/photogrammetry	Etienne et al. 2021	GT	92.5	90-180kg
Hippotragini	Hippotragus	niger	ZMB-SSN	Berlin museum für naturkunde (ZMB)	Cyril Etienne	*Surface scan/photogrammetry	Etienne et al. 2021	LWB	205	180-360kg
Hippotragini	Hippotragus	equinus	MNHN-ZM-1969-167	Muséum national d'Histoire naturelle (MNHN)	Cyril Etienne	*Surface scan/photogrammetry	Etienne et al. 2021	WBG	257.5	180-360kg
Hippotragini	Hippotragus	equinus	MNHN-ZM-1995-147	Muséum national d'Histoire naturelle (MNHN)	Cyril Etienne	*Surface scan/photogrammetry	Etienne et al. 2021	WBG	257.5	180-360kg
Hippotragini	Oryx	dammah	MNHN-ZM-1972-106	Muséum national d'Histoire naturelle (MNHN)	Cyril Etienne	*Surface scan/photogrammetry	Etienne et al. 2021	WBG	150.5	90-180kg
Hippotragini	Oryx	dammah	MNHN-ZM-1905-227	Muséum national d'Histoire naturelle (MNHN)	Cyril Etienne	*Surface scan/photogrammetry	Etienne et al. 2021	WBG	150.5	90-180kg
Hippotragini	Oryx	gazella	MNHN-ZM-1994-009	Muséum national d'Histoire naturelle (MNHN)	Cyril Etienne	*Surface scan/photogrammetry	Etienne et al. 2021	WBG	227.5	180-360kg
Hippotragini	Oryx	gazella	MNHN-ZM-1997-009	Muséum national d'Histoire naturelle (MNHN)	Cyril Etienne	*Surface scan/photogrammetry	Etienne et al. 2021	WBG	227.5	180-360kg
Hippotragini	Oryx	leucoryx	MNHN-ZM-1996-2100	Muséum national d'Histoire naturelle (MNHN)	Cyril Etienne	*Surface scan/photogrammetry	Etienne et al. 2021	GT	64.5	45-90kg
Hippotragini	Oryx	leucoryx	MNHN-ZM-1996-2101	Muséum national d'Histoire naturelle (MNHN)	Cyril Etienne	*Surface scan/photogrammetry	Etienne et al. 2021	GT	64.5	45-90kg
Neotragini	Madoqua	kirki	AMNH M-35956	American Museum of Natural History (AMNH)	Frances Forrest	Surface scan (Einscan 3D desktop scanner)		HWB	4.6	1-10kg
Neotragini	Madoqua	kirki	AMNH M-36352	American Museum of Natural History (AMNH)	Frances Forrest	Surface scan (Einscan 3D desktop scanner)		HWB	4.6	1-10kg
Neotragini	Madoqua	kirki	ZMB-77194	Berlin museum für naturkunde (ZMB)	Cyril Etienne	*Surface scan/photogrammetry	Etienne et al. 2021	HWB	4.6	1-10kg
Neotragini	Oreotragus	oreotragus	MNHN-ZM-2007-1388	Muséum national d'Histoire naturelle (MNHN)	Cyril Etienne	*Surface scan/photogrammetry	Etienne et al. 2021	WBG	13.5	10-45kg
Neotragini	Oreotragus	oreotragus	MNHN-ZM-SSN	Muséum national d'Histoire naturelle (MNHN)	Cyril Etienne	*Surface scan/photogrammetry	Etienne et al. 2021	WBG	13.5	10-45kg
Neotragini	Ourebia	ourebi	ZMB-77195	Berlin museum für naturkunde (ZMB)	Cyril Etienne	*Surface scan/photogrammetry	Etienne et al. 2021	WBG	12.5	10-45kg
Neotragini	Ourebia	ourebi	MNHN-ZM-1972-93	Muséum national d'Histoire naturelle (MNHN)	Cyril Etienne	*Surface scan/photogrammetry	Etienne et al. 2021	WBG	12.5	10-45kg
Ovibovini	Ovibos	moschatus	MNHN-ZM-1997-39	Muséum national d'Histoire naturelle (MNHN)	Cyril Etienne	*Surface scan/photogrammetry	Etienne et al. 2021	GT	295	180-360kg
Redunicini	Kobus	ellipsiprymnus	NMNH 161989	Smithsonian National Museum of Natural History (NMNH)	Andrew Barr	Surface scan (Einscan 3D desktop scanner)		HWB	217.5	180-360kg
Redunicini	Kobus	ellipsiprymnus	NMNH 164689	Smithsonian National Museum of Natural History (NMNH)	Andrew Barr	Surface scan (Einscan 3D desktop scanner)		HWB	217.5	180-360kg
Redunicini	Kobus	ellipsiprymnus	NMNH 164737	Smithsonian National Museum of Natural History (NMNH)	Andrew Barr	Surface scan (Einscan 3D desktop scanner)		HWB	217.5	180-360kg
Redunicini	Kobus	kob	NMNH 163193	Smithsonian National Museum of Natural History (NMNH)	Andrew Barr	Surface scan (Einscan 3D desktop scanner)		LWB	90.5	90-180kg
Redunicini	Kobus	kob	NMNH 163195	Smithsonian National Museum of Natural History (NMNH)	Andrew Barr	Surface scan (Einscan 3D desktop scanner)		LWB	90.5	90-180kg
Redunicini	Kobus	kob	NMNH 164499	Smithsonian National Museum of Natural History (NMNH)	Andrew Barr	Surface scan (Einscan 3D desktop scanner)		LWB	90.5	90-180kg
Redunicini	Kobus	vardonii	NMNH 334255	Smithsonian National Museum of Natural History (NMNH)	Andrew Barr	Surface scan (Einscan 3D desktop scanner)		LWB	69.5	45-90kg
Redunicini	Redunca	redunca	MNHN-ZM-1881-1147	Muséum national d'Histoire naturelle (MNHN)	Cyril Etienne	*Surface scan/photogrammetry	Etienne et al. 2021	LWB	50	45-90kg
Redunicini	Redunca	arundium	NMNH 469909	Smithsonian National Museum of Natural History (NMNH)	Andrew Barr	Surface scan (Einscan 3D desktop scanner)		LWB	72.5	45-90kg
Redunicini	Redunca	fulvorufula	NMNH 161992	Smithsonian National Museum of Natural History (NMNH)	Andrew Barr	Surface scan (Einscan 3D desktop scanner)		LWB	28.5	10-45kg
Redunicini	Redunca	fulvorufula	NMNH 161994	Smithsonian National Museum of Natural History (NMNH)	Andrew Barr	Surface scan (Einscan 3D desktop scanner)		LWB	28.5	10-45kg
Redunicini	Redunca	redunca	NMNH 163188	Smithsonian National Museum of Natural History (NMNH)	Andrew Barr	Surface scan (Einscan 3D desktop scanner)		LWB	50	45-90kg
Redunicini	Redunca	redunca	NMNH 163190	Smithsonian National Museum of Natural History (NMNH)	Andrew Barr	Surface scan (Einscan 3D desktop scanner)		LWB	50	45-90kg
Rusingoryx	Rusingoryx	atopocranion	KNM BH EX-1077	National Museums of Kenya (NMK)	Fire Kovarovic	Surface scan (NextEngine 3D scanner)	none
Rusingoryx	Rusingoryx	atopocranion	KNM RU06-74	National Museums of Kenya (NMK)	Fire Kovarovic	Surface scan (NextEngine 3D scanner)	none
Rusingoryx	Rusingoryx	atopocranion	KNM RU06-75,85	National Museums of Kenya (NMK)	Fire Kovarovic	Surface scan (NextEngine 3D scanner)	none
Tragelaphini	Taurotragus	oryx	MNHN-ZM-AGA-7983	Muséum national d'Histoire naturelle (MNHN)	Cyril Etienne	*Surface scan/photogrammetry	Etienne et al. 2021	HWB	575	>575kg
Tragelaphini	Taurotragus	derbianus	NMNH 164646	Smithsonian National Museum of Natural History (NMNH)	Andrew Barr	Surface scan (Einscan 3D desktop scanner)		HWB	675	>575kg
Tragelaphini	Taurotragus	derbianus	NMNH 164647	Smithsonian National Museum of Natural History (NMNH)	Andrew Barr	Surface scan (Einscan 3D desktop scanner)		HWB	675	>575kg
Tragelaphini	Taurotragus	oryx	NMNH 1633308	Smithsonian National Museum of Natural History (NMNH)	Andrew Barr	Surface scan (Einscan 3D desktop scanner)		HWB	575	>575kg
Tragelaphini	Tragelaphus	strepsiceros	ZMB-SSN	Berlin museum für naturkunde (ZMB)	Cyril Etienne	*Surface scan/photogrammetry	Etienne et al. 2021	HWB	217.5	180-360kg
Tragelaphini	Tragelaphus	spekii	MNHN-ZM-1980-7	Muséum national d'Histoire naturelle (MNHN)	Cyril Etienne	*Surface scan/photogrammetry	Etienne et al. 2021	HWB	87.5	45-90kg
Tragelaphini	Tragelaphus	eurycerus	NMNH 163226	Smithsonian National Museum of Natural History (NMNH)	Andrew Barr	Surface scan (Einscan 3D desktop scanner)		HWB	293.5	180-360kg
Tragelaphini	Tragelaphus	scriptus	NMNH 164500	Smithsonian National Museum of Natural History (NMNH)	Andrew Barr	Surface scan (Einscan 3D desktop scanner)		HWB	39	10-45kg
Tragelaphini	Tragelaphus	scriptus	NMNH 164560	Smithsonian National Museum of Natural History (NMNH)	Andrew Barr	Surface scan (Einscan 3D desktop scanner)		HWB	39	10-45kg
Tragelaphini	Tragelaphus	scriptus	NMNH 164741	Smithsonian National Museum of Natural History (NMNH)	Andrew Barr	Surface scan (Einscan 3D desktop scanner)		HWB	39	10-45kg
Tragelaphini	Tragelaphus	spekii	NMNH 164558	Smithsonian National Museum of Natural History (NMNH)	Andrew Barr	Surface scan (Einscan 3D desktop scanner)		HWB	87.5	45-90kg
Tragelaphini	Tragelaphus	strepsiceros	NMNH 21655	Smithsonian National Museum of Natural History (NMNH)	Andrew Barr	Surface scan (Einscan 3D desktop scanner)		HWB	217.5	180-360kg
						*Etienne et al. (2021) used an Artec Eva for surface scanning and a Nikon D550 & Agisoft Photoscan v1.4.0 for photogrammetry of small specimens
